# Supplementary material for: Altered Production and Cellular Levels of Hydrogen Sulfide (H2S) in Placental Trophoblasts from Pregnancies Affected by Pre-Eclampsia
Source: Pathophysiology. 2025 Mar 4;32(1):10. doi: 10.3390/pathophysiology32010010 (PMC11946082; doi:10.3390/pathophysiology32010010)
Supplement: Supplementary file 1 [file pathophysiology-32-00010-s001.zip]

Archive with 1 entries (1 files):
- pathophysiology-3357063-supplementary.pdf
